# Supplementary material for: Sin taxes and their effect on consumption, revenue generation and health improvement: a systematic literature review in Latin America
Source: Health Policy Plan. 2021 Apr 22;36(5):790–810. doi: 10.1093/heapol/czaa168 (PMC8173601; doi:10.1093/heapol/czaa168)
Supplement: czaa168_Supp [file czaa168_supp.zip]

Archive with 2 entries (2 files):
- Appendix Table 1_Risk_of_Bias_Assessment_Details_FINAL_27AUG2020.docx
- Appendix Table 1_Risk_of_Bias_Assessment_Details_FINAL_CLEAN_20APR2021.docx
